# Supplementary material for: Expanding Phenotype of Poirier–Bienvenu Syndrome: New Evidence from an Italian Multicentrical Cohort of Patients
Source: Genes (Basel). 2022 Jan 30;13(2):276. doi: 10.3390/genes13020276 (PMC8872204; doi:10.3390/genes13020276)
Supplement: Supplementary file 1 [file genes-13-00276-s001.zip]

Archive with 1 entries (1 files):
- genes-1561166-supplementary.pdf
